# Supplementary material for: Relationships Between Dry-Land Load—Velocity Parameters and In-Water Bioenergetic Performance in Competitive Swimmers
Source: Sports (Basel). 2026 Jan 3;14(1):11. doi: 10.3390/sports14010011 (PMC12846203; doi:10.3390/sports14010011)
Supplement: Supplementary file 1 [file sports-14-00011-s001.zip]

Archive with 1 entries (1 files):
- sports-4028557-supplementary.pdf
